# Supplementary material for: Single Cell Determination of 7,8-dihydro-8-oxo-2′-deoxyguanosine by Fluorescence Techniques: Antibody vs. Avidin Labeling
Source: Molecules. 2023 May 25;28(11):4326. doi: 10.3390/molecules28114326 (PMC10254197; doi:10.3390/molecules28114326)
Supplement: Supplementary file 1 [file molecules-28-04326-s001.zip]

Archive with 1 entries (1 files):
- molecules-2326729-supplementary.pdf
